# Supplementary material for: Feed Restriction Improves Lipid Metabolism by Changing the Structure of the Cecal Microbial Community and Enhances the Meat Quality and Flavor of Bearded Chickens
Source: Animals (Basel). 2022 Apr 8;12(8):970. doi: 10.3390/ani12080970 (PMC9029254; doi:10.3390/ani12080970)
Supplement: Supplementary file 1 [file animals-12-00970-s001.zip]

Archive with 1 entries (1 files):
- animals-1644832-supplementary.pdf
